# Supplementary material for: Differential sonographic features of the extensor pollicis longus tendon rupture and other finger tendons rupture in the setting of hand and wrist trauma
Source: PLoS One. 2018 Oct 2;13(10):e0205111. doi: 10.1371/journal.pone.0205111 (PMC6168155; doi:10.1371/journal.pone.0205111)
Supplement: S1 File — (XLSX) [file pone.0205111.s001.xlsx]

## Sheet: Sheet1
Sex	Age	History of trauma	Type of fracture (Fx.)	Dynamic	Rt/Lt	Symptoms, fingers	Tendons	injury to US(days)	US to op.(days)	US Dx.(0=intact,1=tear)	Op.(0=intact, 1=tear)	Discontinuity	Pseudomass	Location of pseudomass	Dec. echo.	Retraction	Fluid	motion(0=normal,1=loss)
M	59	slip down		N	Rt	1st	EPL	90	3	1	1	1	1	Lister tubercle-MC base	0	0	0	x
F	47	slip down		N	Rt	4th	FD	2	0	1	1	1	0		0	0	0	x
F	55	slip down		Y	Lt	1st	EPL	30	7	1	1	1	0		0	0	1	1
F	14	repetitive strain injury		N	Lt	1st	EPL	4	17	1	1	1	0		1	0	0	x
F	68	fracture	Intraarticular distal radius Fx.	N	Lt	1st	EPL	60	2	1	1	1	1	distal radius-MC base	0	0	0	x
M	55	repetitive strain injury		Y	Rt	5th	FD	15	3	1	1	1	0		1	1	0	1
F	37	finger hyperextension		Y	Rt	4th	FD	4	0	1	1	1	0		1	1	0	1
F	56	laceration		Y	Lt	3rd	FD	30	17	1	1	1	0		1	1	1	1
F	22	blunt trauma		Y	Rt	3rd	ED	1	1	1	1	0	0		1	0	0	0
M	47	fracture	Intraarticular distal radius Fx.	Y	Rt	1st	EPL	6	1	1	1	1	1	Lister tubercle-midcarpal joint	0	1	0	1
F	51	fracture	4th distal phalangeal base intraarticular Fx.	Y	Lt	4th	FD	120	1	1	1	1	0		0	1	1	1
M	37	sports injury		Y	Lt	5th	FD	21	1	1	1	1	1	5th MC shaft	0	1	0	1
M	58	repetitive strain injury		Y	Rt	5th	FD	30	4	1	1	1	0		0	1	1	0
M	21	sports injury		Y	Rt	4th	FD	150	15	1	1	1	0		1	1	0	1
M	23	blunt trauma		Y	Rt	4th	FD	20	8	1	1	1	0		1	1	0	1
M	44	sports injury		N	Lt	1st	EPL	150	5	1	1	1	1	distal radius-CMC joint	1	1	0	x
M	61	Fracture	Intraarticular distal radius Fx.	Y	Lt	1st	EPL	14	5	1	1	1	1	Lister tubercle-MC base	1	1	1	1
F	36	laceration		Y	Lt	1st	FPL	33	8	1	1	1	0		0	1	0	1
F	49	finger hyperextension		N	Lt	4th	FD	6	6	1	1	1	0		1	1	1	X
F	63	Fracture	Intraarticular distal radius Fx.	N	Rt	1st	EPL	5	8	1	1	1	1	radiocarpal joint-CMC joint	1	1	0	X
F	73	Fracture	Intraarticular distal radius Fx.	Y	Rt	1st	EPL	1	4	1	1	1	1	Lister tubercle-CMC joint	0	1	0	1
F	43	repetitive strain injury		Y	Rt	1st	EPL	9	12	1	1	1	0		0	1	0	1
M	54	sports injury		N	Lt	1st	EPL	10	10	1	1	1	1	distal radius-CMC joint	0	1	1	X
F	56	finger hyperextension		Y	Rt	5th	FD	9	9	1	1	1	0		0	1	0	1
